# Supplementary material for: Chemical Composition of Eriodictyon californicum (California Yerba Santa) Cultivated in Ontario, Oregon, USA
Source: Molecules. 2026 Apr 21;31(8):1356. doi: 10.3390/molecules31081356 (PMC13118867; doi:10.3390/molecules31081356)
Supplement: Supplementary file 1 [file molecules-31-01356-s001.zip]

Archive with 1 entries (1 files):
- molecules-4254801-supplementary.pdf
